# Supplementary material for: Soluble CD163 and TWEAK in early pregnancy gestational diabetes and later glucose intolerance
Source: PLoS One. 2019 May 9;14(5):e0216728. doi: 10.1371/journal.pone.0216728 (PMC6508637; doi:10.1371/journal.pone.0216728)
Supplement: S1 Dataset — (XLSX) [file pone.0216728.s001.xlsx]

## Sheet: Blad1
GDM	Age	BMI (kg/m2)	sTWEAK (ng/ml)	sCD163 (ng/ml)	sTWEAK tertile	Postpartum diabetes development
1	23	30.3	22.56	510	3	0
1	41	40.6	1.21	258	2	0
1	36	25.1	0.45	197	1	0
1	27	29	0.31	395	1	1
1	32	24.4	0.3	462	1	1
1	33	37.3	0.23	555	1	0
1	34	25	0.73	334	2	0
1	32	35.6	0.46	322	1	0
1	22	22.5	3.84	1357	3	0
1	31	21.6	1.5	229	2	0
1	26	24.1	0.38	322	1	0
1	31	21.1	3.44	307	3	0
1	32	49.1	8.48	274	3	0
1	32	31.2	14.85	856	3	0
1	31	26.1	0.73	325	2	0
1	36	30	0.41	440	1	0
1	28	36	0.35	258	1	0
1	45	33.5	3.8	131	3	0
1	39	37.5	5.45	252	3	1
1	42	30	0.97	257	2	0
1	36	26.3	0.67	246	2	0
1	41	28	0.43	229	1	0
1	41	29.4	5.15	193	3	0
1	37	34	7.43	370	3	1
1	35	32	1.75	292	3	0
1	38	21.1	5.44	726	3	0
1	35	36.7	0.47	322	1	1
1	32	31.6	0.81	496	2	0
1	30	33.3	0	367	1	0
1	26	36.1	11.85	319	3	0
1	30	40.4	0.49	243	1	0
1	22	33	0.23	359	1	0
1	23	39.3	0.43	376	1	1
1	24	17.7	1.23	244	2	0
1	34	25.7	0.29	196	1	0
1	37	25.6	0.61	198	1	0
1	33	32.7	0.24	237	1	0
1	41	27.5	0.48	200	1	0
1	32	25.8	8.15	285	3	0
1	31	24.5	2.71	278	3	0
1	30	25.2	0.19	424	1	0
1	38	30.8	0.24	243	1	1
1	35	34.4	0.37	342	1	0
1	25	33.1	2.19	145	3	0
1	36	27.3	0.61	257	1	0
1	38	27.5	0.4	847	1	0
1	31	34.8	1.6	264	2	1
1	36	34.3	0.81	469	2	1
1	37	32.8	0.31	261	1	0
1	32	31.6	29.26	533	3	0
1	28	23.3	0.18	715	1	0
1	29	33.1	0.95	327	2	0
1	31	31.1	1.55	332	2	0
1	38	35	0.37	885	1	1
1	28	24.7	1.37	662	2	0
1	35	21.8	1.28	207	2	0
1	30	40.5	0.47	255	1	0
1	36	39.5	0.73	149	2	0
1	32	25.4	8.26	360	3	0
1	27	23.7	0.38	307	1	1
1	32	22.9	0.76	528	2	0
1	32	41	0.69	388	2	1
1	30	23.6	0.63	316	2	1
1	26	33.6	0.32	333	1	0
1	32	16	0.66	239	2	0
1	27	33.1	4.34	428	3	0
1	36	31.2	0.72	268	2	0
1	36	28.6	0.6	234	1	0
1	38	25.4	0.56	394	1	0
1	35	28.7	0.72	296	2	0
0	30	32.5	2.41	190	3	N/A
0	39	29.6	0.97	284	2	N/A
0	26	31.6	17.35	349	3	N/A
0	34	34.8	0.63	507	2	N/A
0	38	23.9	5.12	259	3	N/A
0	26	30	4.54	343	3	N/A
0	23	16.8	0.72	333	2	N/A
0	25	26	4.26	232	3	N/A
0	23	24.5	1.04	185	2	N/A
0	33	30.1	0.43	288	1	N/A
0	31	24.7	0.94	206	2	N/A
0	33	34	0.37	563	1	N/A
0	35	26.3	0.78	243	2	N/A
0	38	28.4	1.6	457	2	N/A
0	29	30.5	0.4	239	1	N/A
0	29	36.1	0.79	364	2	N/A
0	31	22.3	0.83	271	2	N/A
0	30	21.9	3.68	221	3	N/A
0	26	34.7	7.2	161	3	N/A
0	31	30.5	0.86	427	2	N/A
0	30	26.6	0.32	117	1	N/A
0	30	27	3.63	226	3	N/A
0	37	34.7	9.4	519	3	N/A
0	39	41	2.99	546	3	N/A
0	36	21.3	0.44	256	1	N/A
0	31	36.4	1.66	327	2	N/A
0	28	33.8	0.84	351	2	N/A
0	31	46.5	0.72	498	2	N/A
0	39	26.4	0.67	354	2	N/A
0	28	27.9	0.25	315	1	N/A
0	30	24.6	18	229	3	N/A
0	35	17.7	0.32	283	1	N/A
0	28	22.7	0.38	440	1	N/A
0	36	30.8	1.38	321	2	N/A
0	40	39.3	3.03	423	3	N/A
0	36	31	4.85	238	3	N/A
0	28	31.2	0.37	284	1	N/A
0	31	19.5	0.44	169	1	N/A
0	22	35.1	1.43	195	2	N/A
0	40	25.9	0.59	555	1	N/A
0	33	20.3	0.57	475	1	N/A
0	25	24.9	0.5	309	1	N/A
0	36	32.5	3.33	229	3	N/A
0	42	24.1	0.55	256	1	N/A
0	30	35.3	0.95	257	2	N/A
0	34	32	6.23	469	3	N/A
0	31	37.4	0.79	300	2	N/A
0	23	38	54.53	502	3	N/A
0	30	32	18.99	321	3	N/A
0	40	34	0.21	375	1	N/A
0	35	25.7	1.98	354	3	N/A
0	40	28	0.54	296	1	N/A
0	29	21.2	0.93	239	2	N/A
0	37	22.7	19.05	362	3	N/A
0	29	38.8	0.63	401	2	N/A
0	31	24.8	1.43	533	2	N/A
0	26	38.3	1.71	291	2	N/A
0	35	34.1	48.82	456	3	N/A
0	29	32.4	1.37	379	2	N/A
0	32	24.6	16.06	210	3	N/A
0	27	23.4	0.58	518	1	N/A
0	36	26.2	1.09	563	2	N/A
0	31	30.8	10.5	610	3	N/A
0	33	29.4	2.68	267	3	N/A
0	30	35.9	7.24	507	3	N/A
0	26	25.2	43.2	206	3	N/A
0	33	24.2	19.11	364	3	N/A
0	31	29.7	29.57	351	3	N/A
0	27	32.7	2.37	432	3	N/A
0	40	26.9	14.03	298	3	N/A
